# Supplementary material for: Threitol, a Novel Functional Sugar Alcohol Biosynthesized by Engineered Yarrowia lipolytica, Has the Potential as a Low-Calorie Sugar-Reducing Sweetener
Source: Foods. 2025 Jul 20;14(14):2539. doi: 10.3390/foods14142539 (PMC12294709; doi:10.3390/foods14142539)
Supplement: Supplementary file 1 [file foods-14-02539-s001.zip]

Archive with 1 entries (1 files):
- foods-3745923-supplementary.pdf
